# Supplementary material for: “Letting Go and Staying Connected”: Substance Use Outcomes from a Developmentally Targeted Intervention for Parents of College Students
Source: Prev Sci. 2023 Mar 18;24(6):1174–86. doi: 10.1007/s11121-023-01520-6 (PMC10423701; doi:10.1007/s11121-023-01520-6)
Supplement: Supplementary file 2 — Supplementary file2 (XLSX 19 kb) [file 11121_2023_1520_MOESM2_ESM.xlsx]

## Sheet: Sheet1
Correlations
		cohortr	IPEDS Minority status	First generation to attend college	Gender	handbookcombined	sALCUSE1r	sALCMJUSE1r	sMJUSE1r	sALCBINGEMO1r	sALCBINGE2WK1r	sALCUSE1e	sALCMJUSE1e	sMJUSE1e	sALCUSE2r	sALCMJUSE2r	sMJUSE2r	sALCBINGEMO2r	sALCBINGE2WK2r	sALCUSE2e	sALCMJUSE2e
IPEDS Minority status	Pearson Correlation	.292**
	Sig. (2-tailed)	1.71827e-19
	N	918
First generation to attend college	Pearson Correlation	0.00258681	.171**
	Sig. (2-tailed)	0.937681	1.77685e-07
	N	916	916
Gender	Pearson Correlation	-.193**	.096**	0.0565428
	Sig. (2-tailed)	3.44063e-09	0.00356591	0.0872054
	N	918	918	916
handbookcombined	Pearson Correlation	0.00415296	-.089**	-0.030289	-.142**
	Sig. (2-tailed)	0.900003	0.00727556	0.359839	1.52385e-05
	N	918	918	916	918
sALCUSE1r	Pearson Correlation	-.162**	-.164**	-0.0271738	0.0131431	0.0422912
	Sig. (2-tailed)	7.8622e-07	5.40782e-07	0.411386	0.690859	0.200479
	N	918	918	916	918	918
sALCMJUSE1r	Pearson Correlation	-.089**	-.077*	-0.00394103	-0.0444991	0.0511496	.448**
	Sig. (2-tailed)	0.00708905	0.0203769	0.905184	0.177952	0.121464	1.59378e-46
	N	918	918	916	918	918	918
sMJUSE1r	Pearson Correlation	-0.0549215	-.086**	0.000422115	-.066*	0.0360087	.479**	.729**
	Sig. (2-tailed)	0.0963066	0.00935412	0.989821	0.0453989	0.275767	6.26883e-54	5.14657e-153
	N	918	918	916	918	918	918	918
sALCBINGEMO1r	Pearson Correlation	-.240**	-.103**	-0.0339172	-0.0334214	0.0202697	.578**	.451**	.425**
	Sig. (2-tailed)	1.80441e-13	0.00168985	0.305168	0.311767	0.539634	8.53128e-83	2.85102e-47	1.20372e-41
	N	918	918	916	918	918	918	918	918
sALCBINGE2WK1r	Pearson Correlation	-.209**	-.125**	-.074*	-0.0276729	0.0604288	.502**	.453**	.416**	.869**
	Sig. (2-tailed)	1.69712e-10	0.000148884	0.0260403	0.402331	0.0672377	8.83333e-60	9.4585e-48	1.14125e-39	1.60816e-282
	N	918	918	916	918	918	918	918	918	918
sALCUSE1e	Pearson Correlation	.b	-.099*	-0.0755951	-0.0255577	-0.0504437	.553**	.247**	.327**	.263**	.230**
	Sig. (2-tailed)		0.0178503	0.0708244	0.541498	0.227963	2.71646e-47	2.22256e-09	9.09286e-16	1.69032e-10	2.49008e-08
	N	573	573	572	573	573	573	573	573	573	573
sALCMJUSE1e	Pearson Correlation	.b	-0.0356772	-0.00341835	-.128**	0.0415031	.481**	.573**	.662**	.374**	.366**	.435**
	Sig. (2-tailed)		0.393978	0.934983	0.00215821	0.321327	1.37051e-34	2.2965e-51	1.16212e-73	1.99004e-20	1.28168e-19	6.52791e-28
	N	573	573	572	573	573	573	573	573	573	573	573
sMJUSE1e	Pearson Correlation	.b	-0.0769676	-0.0258063	-.094*	0.0397204	.420**	.433**	.628**	.327**	.307**	.493**	.746**
	Sig. (2-tailed)		0.065605	0.537927	0.0248714	0.342568	7.18199e-26	1.32934e-27	4.11988e-64	8.67389e-16	6.22434e-14	1.88576e-36	5.47997e-103
	N	573	573	572	573	573	573	573	573	573	573	573	573
sALCUSE2r	Pearson Correlation	-0.0286204	-0.0652298	-.094**	.071*	-.068*	.377**	.217**	.254**	.258**	.243**	.473**	.262**	.332**
	Sig. (2-tailed)	0.401059	0.0554274	0.00581296	0.0373555	0.0465326	1.81481e-30	1.28648e-10	3.8836e-14	1.3075e-14	4.82735e-13	4.59902e-31	8.21953e-10	3.37353e-15
	N	863	863	861	863	863	863	863	863	863	863	533	533	533
sALCMJUSE2r	Pearson Correlation	-0.0561496	-.070*	-0.0291507	-.076*	-0.0175298	.243**	.344**	.435**	.250**	.249**	.227**	.415**	.388**	.419**
	Sig. (2-tailed)	0.0992687	0.0390707	0.392938	0.0260461	0.607067	4.45021e-13	2.34687e-25	4.60261e-41	9.05996e-14	1.12023e-13	1.1887e-07	1.30487e-23	1.50346e-20	4.82369e-38
	N	863	863	861	863	863	863	863	863	863	863	533	533	533	863
sMJUSE2r	Pearson Correlation	-0.0406467	-0.0400853	-0.0323381	-0.0635103	-0.0347106	.270**	.317**	.437**	.280**	.273**	.269**	.387**	.420**	.486**	.781**
	Sig. (2-tailed)	0.232934	0.239456	0.343252	0.0621935	0.308432	6.74458e-16	1.20598e-21	1.36412e-41	5.60285e-17	3.6909e-16	2.94708e-10	1.77153e-20	3.71451e-24	2.37927e-52	5.94545e-178
	N	863	863	861	863	863	863	863	863	863	863	533	533	533	863	863
sALCBINGEMO2r	Pearson Correlation	-0.0417619	-.129**	-0.0617302	-.132**	-0.0251599	.297**	.253**	.276**	.345**	.353**	.269**	.319**	.254**	.418**	.418**	.362**
	Sig. (2-tailed)	0.220353	0.000151269	0.0702285	9.70682e-05	0.460414	5.09002e-19	5.01892e-14	1.66418e-16	1.7308e-25	9.83108e-27	2.6196e-10	4.51378e-14	2.70774e-09	8.54678e-38	7.69769e-38	4.77256e-28
	N	863	863	861	863	863	863	863	863	863	863	533	533	533	863	863	863
sALCBINGE2WK2r	Pearson Correlation	-0.0620202	-.122**	-0.0576454	0.0179768	-0.0392057	.394**	.306**	.299**	.330**	.322**	.382**	.341**	.323**	.691**	.499**	.475**	.567**
	Sig. (2-tailed)	0.0685961	0.000332116	0.0909465	0.597929	0.249932	2.10948e-33	4.18173e-20	3.15796e-19	1.93746e-23	2.92059e-22	6.33362e-20	5.96951e-16	2.16134e-14	1.3086e-123	1.65969e-55	7.53675e-50	1.64546e-74
	N	863	863	861	863	863	863	863	863	863	863	533	533	533	863	863	863	863
sALCUSE2e	Pearson Correlation	.b	-0.0542031	-.097*	0.00134064	-.113**	.306**	.158**	.213**	.158**	.138**	.485**	.259**	.325**	.841**	.343**	.412**	.346**	.567**
	Sig. (2-tailed)		0.211534	0.024642	0.975366	0.00925563	5.58482e-13	0.000249672	6.77786e-07	0.000249672	0.00135413	9.14467e-33	1.27215e-09	1.42792e-14	5.68485e-144	4.04777e-16	3.11112e-23	1.88294e-16	1.22393e-46
	N	533	533	532	533	533	533	533	533	533	533	533	533	533	533	533	533	533	533
sALCMJUSE2e	Pearson Correlation	.b	-0.0337238	0.00823243	-0.0490327	-0.068719	.247**	.294**	.386**	.219**	.222**	.317**	.499**	.482**	.468**	.665**	.617**	.410**	.501**	.506**
	Sig. (2-tailed)		0.437178	0.849749	0.258463	0.113046	7.60168e-09	4.61965e-12	2.00926e-20	3.16845e-07	2.34962e-07	6.62658e-14	6.9159e-35	2.13645e-32	2.0092e-30	2.22383e-69	3.21754e-57	5.63692e-23	3.82426e-35	4.54086e-36
	N	533	533	532	533	533	533	533	533	533	533	533	533	533	533	533	533	533	533	533
sMJUSE2e	Pearson Correlation	.b	-0.0547503	-0.0343849	-0.0288347	-.097*	.269**	.241**	.351**	.227**	.210**	.381**	.436**	.539**	.547**	.532**	.694**	.395**	.495**	.594**	.799**
	Sig. (2-tailed)		0.206953	0.428675	0.506514	0.0251567	2.73683e-10	1.70672e-08	6.78675e-17	1.23067e-07	9.48962e-07	8.10728e-20	3.65247e-26	1.84973e-41	7.5151e-43	3.16044e-40	8.85025e-78	2.26944e-21	2.72412e-34	3.40137e-52	1.53351e-119
	N	533	533	532	533	533	533	533	533	533	533	533	533	533	533	533	533	533	533	533	533
**. Correlation is significant at the 0.01 level (2-tailed).
*. Correlation is significant at the 0.05 level (2-tailed).
b. Cannot be computed because at least one of the variables is constant.
